# Supplementary material for: Circular RNA profiling identifies circ_0001522, circ_0001278, and circ_0001801 as predictors of unfavorable prognosis and drivers of triple-negative breast cancer hallmarks
Source: Cell Death Discov. 2025 Jul 9;11:316. doi: 10.1038/s41420-025-02576-9 (PMC12241340; doi:10.1038/s41420-025-02576-9)
Supplement: Supplementary file 4 — Table S3 [file 41420_2025_2576_MOESM4_ESM.xlsx]

## Sheet: sheet 1
Table S3. RBPs interacting with the indicated circRNAs based on circAtlas 3.0 database
circRNA ID	RBP	#binding sites in upstream flanking sequences	#binding sites in downstream flanking sequences	#binding sites in cirexons
hsa_circ_0001522	AGO2	7	2	6
hsa_circ_0001522	CPSF7	0	1	2
hsa_circ_0001522	TARDBP	0	0	3
hsa_circ_0001522	IGF2BP2	0	0	1
hsa_circ_0001522	YTHDC1	0	0	1
hsa_circ_0001522	UPF1	0	0	11
hsa_circ_0001522	CPSF6	0	0	2
hsa_circ_0001522	YTHDF1	0	0	1
hsa_circ_0001522	IGF2BP1	0	0	1
hsa_circ_0001522	CELF2	4	5	2
hsa_circ_0001522	U2AF65	0	0	1
hsa_circ_0001522	SF3B1	0	0	1
hsa_circ_0001522	CSTF2	9	15	2
hsa_circ_0001522	CSTF2T	0	0	1
hsa_circ_0001522	CPSF4	0	0	1
hsa_circ_0001522	HNRNPC	1	0	4
hsa_circ_0001522	SRSF1	0	0	1
hsa_circ_0001522	FMR1	0	0	1
hsa_circ_0001522	CPSF1	1	0	1
hsa_circ_0001522	LIN28B	1	0	2
hsa_circ_0001278	UPF1	0	3	1
hsa_circ_0001278	TARDBP	1	2	2
hsa_circ_0001278	CELF2	21	24	2
hsa_circ_0001278	IGF2BP2	0	0	1
hsa_circ_0001278	ATXN2	0	0	2
hsa_circ_0001278	AGO2	0	20	12
hsa_circ_0001278	HNRNPC	1	14	7
hsa_circ_0001278	NUDT21	0	0	3
hsa_circ_0001278	FBL	0	0	1
hsa_circ_0001278	YTHDF2	0	0	2
hsa_circ_0001278	YTHDF1	0	0	1
hsa_circ_0001278	CSTF2T	0	0	2
hsa_circ_0001278	PPIG	0	0	1
hsa_circ_0001278	YBX3	0	0	1
hsa_circ_0001278	LIN28B	0	0	1
hsa_circ_0001278	CPSF7	0	4	1
hsa_circ_0001278	SF3B1	0	0	1
hsa_circ_0001801	ZNF800	0	0	1
hsa_circ_0001801	BCLAF1	0	0	2
hsa_circ_0001801	LIN28B	0	1	1
hsa_circ_0001801	UPF1	2	6	4
hsa_circ_0001801	FUS	0	2	1
hsa_circ_0001801	AGO2	9	1	6
hsa_circ_0001801	RBM15	0	1	1
hsa_circ_0001801	CPSF7	0	0	1
hsa_circ_0001801	CPSF6	0	0	1
hsa_circ_0001801	TARDBP	0	0	1
hsa_circ_0001801	HNRNPA1	4	4	1
